# Supplementary material for: Antioxidant Effects of Exogenous Mitochondria: The Role of Outer Membrane Integrity
Source: Antioxidants (Basel). 2025 Aug 2;14(8):951. doi: 10.3390/antiox14080951 (PMC12382848; doi:10.3390/antiox14080951)
Supplement: Supplementary file 1 [file antioxidants-14-00951-s001.zip]

Archive with 1 entries (1 files):
- antioxidants-3719941-supplementary.pptx
